# Supplementary material for: Employee Perspectives on Onsite Health Clinics in Semiconductor Company in South Korea
Source: Int J Environ Res Public Health. 2022 Jan 27;19(3):1433. doi: 10.3390/ijerph19031433 (PMC8834681; doi:10.3390/ijerph19031433)
Supplement: Supplementary file 1 [file ijerph-19-01433-s001.zip]

Archive with 1 entries (1 files):
- ijerph-1475372-supplementary.pdf
